# Supplementary material for: The negative impact of long working hours on mental health in young Korean workers
Source: PLoS One. 2020 Aug 4;15(8):e0236931. doi: 10.1371/journal.pone.0236931 (PMC7402483; doi:10.1371/journal.pone.0236931)
Supplement: S1 File — (ZIP) [file pone.0236931.s001.zip]

Archive with 1 entries (1 files):
- ypdata_w06.sas7bdat
